# Supplementary material for: Stray Dogs and Public Health: Population Estimation in Punjab, India
Source: Vet Sci. 2022 Feb 10;9(2):75. doi: 10.3390/vetsci9020075 (PMC8878280; doi:10.3390/vetsci9020075)
Supplement: Supplementary file 1 [file vetsci-09-00075-s001.zip]

Archive with 1 entries (1 files):
- vetsci-1568031-supplementary.pdf
